# Supplementary material for: Antiretroviral treatment does not prevent extrapulmonary tuberculosis during SIV/Mtb coinfection in macaques
Source: JCI Insight. 2026 Feb 23;11(4):e199314. doi: 10.1172/jci.insight.199314 (PMC12956018; doi:10.1172/jci.insight.199314)
Supplement: Supporting data values [file jciinsight-11-199314-s038.xlsx]

## Sheet: Fig 1B  Plasma vRNA pre Mtb
Wks post SIV	SIV/TB	SIV/TB_1	SIV/TB_2	SIV/TB_3	SIV/TB_4	SIV/TB_5	SIV/TB_6	SIV/TB_7	SIV/TB_8	SIV/TB_9	SIV/ART/TB	SIV/ART/TB_10	SIV/ART/TB_11	SIV/ART/TB_12	SIV/ART/TB_13	SIV/ART/TB_14	SIV/ART/TB_15	SIV/ART/TB_16	SIV/ART/TB_17	SIV/ART/TB_18	SIV-only	SIV-only_19	SIV-only_20
0	160	160	160	160	160	160	160	160	160	160	160	160	160	160	160	160	160	160	160	160	160	160	160
1	4643351464	7888945425	21179266140	10821311410	6382775761	30828285970	9854287591	751793981	777078069	20697684840	116832536	226559247	4.09691e+06	124192133	9.78313e+07	372404957	4.32683e+06	85313.9	468580	2.88359e+06	1909186257	737154317	452104401
2	1948590445	2117790150	5.39558e+08	2467297454	870016700		3960746233	4.38951e+06	5529310805	8.60573e+08		844107	428977	513414	1.41416e+06	2.54325e+07	438.998	422.856	16372.4	96099.7	146734180	6.65816e+07	3272334592
3			225928388	1205463660	375356256	3.88722e+08			2177781077	7.72558e+08	160	160	160				160	160	160	8681.76	5.0745e+07	5.06509e+07	1183556527
4	8.40275e+07	410104337	23303700	179271400	210255311		2589421596	336772	1.86655e+07	1.72134e+08				160	160	309451	160		160	160	1.47787e+07	1.88057e+06	3.16295e+07
6	2.77444e+07	116721903	2.56233e+07	1.79447e+08	8.91648e+07	3.59399e+08	795929502	283075	743358	2.75496e+08	160	160	160	160	160	1.71766e+06	160	160			2.50285e+07	9.7063e+06	5.49838e+06
8	7.84774e+07	114178965	3.54498e+07	3.80538e+08	120895900	601244375	2047518899	43786.2		2.23017e+07	160	160	160	160	160	697657	160	160			164353786	2.27842e+07
12	4.7151e+07	136069646	5.19791e+06	1.56685e+08	566698691	3.47856e+08	3926034970		8.67479e+06		160	160	160	160	160	160	160		160	160	2.53064e+07	2.34696e+06	9.28897e+06
15						7.31073e+08	4719296045	174088	8.53529e+06	5.71643e+06	160	160	160	160	160	160	160		160	160	2.2741e+07	2.8513e+06
16	3.63671e+07	1.332e+07	1.24521e+07	3.64617e+08	824160085

## Sheet: Fig 1B  Plasma vRNA post Mtb
Wks post Mtb	SIV/TB	SIV/TB_1	SIV/TB_2	SIV/TB_3	SIV/TB_4	SIV/TB_5	SIV/TB_6	SIV/TB_7	SIV/TB_8	SIV/TB_9	SIV/ART/TB	SIV/ART/TB_10	SIV/ART/TB_11	SIV/ART/TB_12	SIV/ART/TB_13	SIV/ART/TB_14	SIV/ART/TB_15	SIV/ART/TB_16	SIV/ART/TB_17	SIV/ART/TB_18	SIV only	SIV only_19
0						619650831	1505562090	87571.9	6.08109e+07	7.58111e+06	160	160	160	160	160	160	160	160	160	160	2.87998e+07	1.12621e+06
1	2.66363e+07	2.8703e+07	3.19552e+07	343322441	448511850	657351505		175225		4.01469e+06	160	160	160	160	160	160	160	160			4.00085e+07	2.18784e+06
2	168750086	7.19631e+07	3.39177e+07	355918024	970731663	795034535	1050673860	702507	77096067	6.18871e+06	160	160	160			160	160	160	160	160	1.47338e+07	1.78552e+06
3	124794323	48910590	5.69926e+06	7.058e+07	260570937	608727540	1109948600	89236	3.2485e+06	4.16277e+06	160	160	160	160	160	160	160	160	160	160	1.67499e+07	1.02126e+06
4							844971491														3.3854e+07	26404281
5	104736211	3.32287e+07	3.30818e+06	5.00474e+07	6.9058e+07	196020414		4.81072e+06	108658739	160717924	160	160	160	160	160	160	160	160	160	160
6																					7.64635e+07	2.82189e+07
7	2.68061e+07	4.69872e+06	6.08059e+06	3.77325e+07	8.69278e+07	212954542		194234	355061190	5.63353e+06	160	160	160	160	160	160	160	160	160	160	113199546	4.42834e+07
8									610426137												104877732	1.60656e+07
9	1.7593e+07	5.60333e+06	2.39127e+07	2.5111e+07				44237.6		1.54631e+06	160		160	160	160		160	160	160	160
10																					256301658
11	17521623	1.14961e+06	5.04902e+06					8.44444e+06			160		160				160	160
12	9.53007e+06		1.97845e+07					7.83273e+06			160

## Sheet: Fig 1B PBMC CD4 T cell % (SIV)
Wks post SIV	SIV/Mtb	SIV/Mtb_1	SIV/Mtb_2	SIV/Mtb_3	SIV/Mtb_4	SIV/Mtb_5	SIV/Mtb_6	SIV/Mtb_7	SIV/Mtb_8	SIV/ART/Mtb	SIV/ART/Mtb_9	SIV/ART/Mtb_10	SIV/ART/Mtb_11	SIV/ART/Mtb_12	SIV/ART/Mtb_13	SIV/ART/Mtb_14	SIV/ART/Mtb_15	SIV/ART/Mtb_16	SIV/ART/Mtb_17	SIV-only	SIV-only_18	SIV-only_19	SIV-only_20	SIV-only_21	SIV-only_22	SIV-only_23	SIV-only_24	SIV-only_25	SIV-only_26	SIV-only_27
0	62.5	77	39.1	39	30.6	48.5	47.1	42.9	35.3	58	42	47.4	68.1	72.2	79.2	58.3	34.6	70.4	41	65.1	60	51.7
1	50.3	30.8	39.8	29.6	21.7	44.8	30.6	43.2		56.2	72.4	58.4	75.4	44.9	27.6	59.1	66.3	34.1		61.3	63.2	35.3
2	74.9	18.7	37.2	28.6	38.2	49.9	51.5	19.8	32.9	59.9	67.3	73.3	74.8	67.7		60.4	37.3	63.8	31.8			25.2
3	55.5	20.9	29.2	28.2	14.8	26.3	45.7	31.4	22.9	58.4	77.7	58.7	17.3	35.5	48.5	63.2	30.6	58	46.4	22.9	21.6	33.1
4	24.1	26	18.7	45.6	48.7	31.4	50.9	13.7	15	40.5	58.3	54.9	85.1	83.3		49.6	40	71.2	37.5	43.8	35.6	19.4
6	27.1	31.5	23.8	39.5	48.9	28.9	18.1	27.4	27.5	48	68.5	70.4	55.4	75.9	80.6	71.9	39	72.3	38.1	43.5	46.3	68.3
8	30.7	24.8	29.3	19.7	36.1	52.2	37	20.2	20	64	65.9	63.5	64.4	65.7	63.8	55.6	41.2	54.8	41.1	28	38.8	36.6
12	15.7	23.7	14.3	26.2	44.7	39.3	13	36.7	35.6	76.5	60.5	46.4	77.2	73.4	69.4	57.4	49.7	58.2	50.6	18.7	24.2	12.9
16	31.6	27.4	19.5	17	22.1	40.8	36.8	12.5	36	78.7	59.9	73.1	76.1	65.2	69.7	68.5	42.9	40.9	40.8	22.3	27

## Sheet: Fig 1B PBMC CD4 T cell % (Mtb)
Wks post Mtb	TB only	TB only_1	TB only_2	TB only_3	TB only_4	TB only_5	TB only_6	TB only_7	TB only_8	TB only_9	SIV/Mtb	SIV/Mtb_10	SIV/Mtb_11	SIV/Mtb_12	SIV/Mtb_13	SIV/Mtb_14	SIV/Mtb_15	SIV/Mtb_16	SIV/Mtb_17	SIV/ART/Mtb	SIV/ART/Mtb_18	SIV/ART/Mtb_19	SIV/ART/Mtb_20	SIV/ART/Mtb_21	SIV/ART/Mtb_22	SIV/ART/Mtb_23	SIV/ART/Mtb_24	SIV/ART/Mtb_25	SIV/ART/Mtb_26	SIV only	SIV only_27
0	47.7	39.5	25.6	46.8	46.2	55.9	72.4	51.6	54		31.6	27.4	19.5	17	22.1	40.8	36	11.9		78.7	59.9	73.1	76.1	65.2	69.7	72.5	40.8	78.1	59	22.3	27
1	30.7	28.9	40.2	33.3	48	46.7	64.3	43.5			14.1	12.7	15.1	18.3	20.2	24	37.6	14.5		64.2	55.4	49.8	85.1	83.3	44.9	49.8	36.7	42.2		22.3	25.9
3	47.6	41.1	25	49.2	46.1	65.7	41	29.7	55.8		10.3	29.2	15.2	11.2	18.6	21.8		20.7	6.3	65.8	65.4	60.2	54.6	77.2	73.4	73.3	58.3	51	32.9	22.4	25.8
5	21.8	41.9	37	49.9	40.7	60.7	63.8	58.9	51.9		29	29.9	25.3	11.2	15.4	21.6	46.9	21.2		74.9	78.4	55.3	29	71.7	75.6	60.4	55.6	68.7	42.7	14.6	18.7
7	46.2	53.5	45.2	56.8	41.8	62.3	50.5	46.3	53.7		41.7	34.7	44.4	24	26	18.3	32.2	22.5		77.1	66.5	61.4	32.9	61.8	62.8	66.1	44.7	63	49.5	19.2	20.7
9	41.9	37	67.6	52.6	66.5	65	50.3	43.5	47.2		44	30	23	45	30.6	21.2	34.6			70.7	76.5	58.1	63.9	75	74.7	66.4	54.6	71.3	60.5	25.8	25.6
12	53.9	38.9	22.9	28.2	52.2	38.4					10.7	10.2		15.7	23.7	14.3				67.1	44		76.5	60.5	46.4	46.1		49.5		19.5	22.7
13							45.5		54.9				44.7				36.2					59.6					73.5

## Sheet: Fig 1C  Clinical Score TB only
Column1	Column2	Column3	Column4	Column5
	1	2	3	4
0-2wk	0	0	0	0
2-4wk	0	0	0	0
4-6wk	44.4	0	0	0
6-8wk	33.3	0	11.1	0
8-10wk	11.1	11.1	0	0
10-12wk	12.5	0	0	0
12-14wk	14.3	0	14.3	0

## Sheet: Fig 1C  Clinical Score SIVARTTB
Column1	Column2	Column3	Column4	Column5
	1	2	3	4
0-2wk	10	0	0	0
2-4wk	20	0	0	0
4-6wk	30	60	0	0
6-8wk	30	10	10	0
8-10wk	20	20	0	20
10-12wk	20	60	0	0
12-14wk	50	0	0	0

## Sheet: Fig 1C  Clinical ScoreSIVTB
Column1	Column2	Column3	Column4	Column5
	1	2	3	4
0-2wk	11.1	0	0	0
2-4wk	33.3	0	0	0
4-6wk	11.1	55.6	0	0
6-8wk	55.6	11.1	11.1	11.1
8-10wk	42.9	28.6	0	14.3
10-12wk	25	25	0	0
12-14wk	50	50	0	0

## Sheet: Fig 1D  sCD14 Mtb Only 
Column1	Pre-Mtb	6-7wk Mtb
22417	182.006	200.422
22717	172.091	140.743
22817	133.966	137.698
22917	136.865	189.644
23017	347.539	297.179
29018	165.746	187.38
30018	145.845	179.672
30118	126.534	148.113
33419	88.9372	109.504

## Sheet: Fig 1D sCD14 SIV-ART-Mtb 
Column1	Pre-Mtb	6-7wk Mtb
21818	111.353
22218	125.668	150.882
22318	125.994	135.72
23218	325.852	360.313
23518	132.091	266.749
24018	174.869	298.375
33519	92.4016	135.744
33919	146.882	173.507
34319	115.504	170.938
34419	193.94	286.527

## Sheet: Fig 1D sCD14 SIV-Mtb
Column1	Pre-Mtb	6-7wk Mtb
22117	185.344	322.452
22217	74.4099	177.055
22317
22517	116.947	163.115
22617	120.497	130.669
21918	162.363	193.182
33619	149.811	214.954
33719	139.828	331.013
34019	209.242	169.317

[truncated: 104 more sheets: Fig 1E sCD163 Mtb Only , Fig 1E sCD163 SIV-ART-Mtb, Fig 1E sCD163 SIV-Mtb, Fig 1F  ESR- TB only, Fig 1F  ESR- SIVARTTB, Fig 1F  ESR- SIVTB, Fig 2B  PET over Time, Fig 3A  Necropsy Score (Total), Fig 3A  Necropsy Score (Lung), Fig 3A  Necropsy Score (LN), Fig 3B  Extra-Pulmonary Score, Fig 3C  Transform of Total CFU, Fig 3C  Transform of Lung CFU, Fig 3C  Transform of LN CFU, Fig 4A  CFU-Lung-granuloma-ALL, Fig 4A  CFU-tLN-granuloma, Fig 4A  CFU-tLN-NO GRAN, Fig 4B  CEQ-Lung-granuloma-ALL, Fig 4B  CEQ-tLN-granuloma, Fig 4B  CEQ-tLN-NO GRAN …]
